# Supplementary material for: Self-reproduction as an autonomous process of growth and reorganization in fully abiotic, artificial and synthetic cells
Source: Proc Natl Acad Sci U S A. 2025 May 27;122(22):e2412514122. doi: 10.1073/pnas.2412514122 (PMC12146737; doi:10.1073/pnas.2412514122)
Supplement: Supplementary file 2 — Dataset S01 (XLSX) [file pnas.2412514122.sd01.xlsx]

## Sheet: EXP01
Time (s)	Count	Average Diameter (µm)
0	10068	2.761
50	10165	2.799
100	10060	2.809
150	9887	2.882
200	10268	2.874
250	10246	2.909
300	10375	2.932
350	10313	2.963
400	10387	2.975
450	10167	3
500	10050	3.078
550	10022	3.091
600	10113	3.093
650	10303	3.087
700	10249	3.109
750	10468	3.112
800	10428	3.119
850	10274	3.17
900	10542	3.183
950	10682	3.143
1000	10691	3.168
1050	10628	3.175
1100	10824	3.188
1150	10656	3.185
1200	10872	3.183
1250	10800	3.195
1300	10891	3.179
1350	10932	3.183
1400	11009	3.171
1450	10983	3.194
1500	10879	3.193
1550	11022	3.187
1600	11077	3.219
1650	11105	3.167
1700	11080	3.177
1750	11253	3.187
1800	11325	3.18
1850	11061	3.18
1900	11340	3.149
1950	11396	3.199
2000	11298	3.169
2050	11347	3.165
2100	11568	3.149
2150	11417	3.151
2200	11566	3.139
2250	11574	3.144
2300	11652	3.148
2350	11579	3.136
2400	11396	3.136
2450	11715	3.138
2500	11475	3.13
2550	11840	3.123
2600	11734	3.109
2650	11561	3.118
2700	11597	3.116
2750	12048	3.092
2800	11585	3.128
2850	12058	3.095
2900	11884	3.097
2950	11876	3.101
3000	11727	3.079
3050	12002	3.064
3100	12207	3.072
3150	11878	3.061
3200	12143	3.07
3250	12333	3.058
3300	12316	3.067
3350	11989	3.051
3400	12199	3.06
3450	12001	3.064
3500	12357	3.058
3550	11996	3.057
3600	12233	3.041
3650	12210	3.058
3700	12254	3.058
3750	12555	3.05
3800	12422	3.046
3850	12386	3.045
3900	12575	2.985
3950	12399	3.031
4000	12509	3.029
4050	12446	3.033
4100	12566	3.028
4150	12779	3.02
4200	12693	2.995
4250	12730	3.025
4300	12734	3.008
4350	12672	3.019
4400	12446	3.028
4450	12835	3.025
4500	13054	2.984
4550	12706	3.017
4600	12950	2.987
4650	12574	3.007
4700	12895	2.994
4750	13097	2.989
4800	12631	3.002
4850	12797	2.994
4900	13106	2.955
4950	12959	2.973
5000	13148	2.997
5050	13003	2.967
5100	12862	2.975
5150	12895	2.999
5200	13192	2.986
5250	12916	3.004
5300	12875	2.974
5350	13295	2.985
5400	13010	2.996
5450	12893	2.98
5500	13255	2.978
5550	13134	2.989
5600	13184	2.973
5650	13000	2.973
5700	13268	2.96
5750	13365	2.978
5800	13019	2.954
5850	13352	2.985
5900	13070	2.965
5950	13050	2.968
6000	13084	2.97
6050	13487	2.955
6100	13532	2.969
6150	13425	2.972
6200	13189	2.984
6250	13331	2.968
6300	13526	2.966
6350	13087	2.962
6400	13412	2.943
6450	13543	2.961
6500	13117	2.957
6550	13445	2.945
6600	13534	2.918
6650	13173	2.962
6700	13648	2.959
6750	13475	2.952
6800	13132	2.988
6850	13297	2.961
6900	13630	2.935
6950	13449	2.961
7000	13189	2.969
7050	13728	2.956
7100	13577	2.961
7150	13392	2.989
7200	13841	2.945
7250	13584	2.995
7300	13343	2.952
7350	13252	2.97
7400	13453	2.942
7450	13320	2.967
7500	13224	2.969
7550	13404	2.942
7600	13614	2.947
7650	13742	2.914
7700	13819	2.919
7750	13396	2.951
7800	13607	2.955
7850	13602	2.923
7900	13546	2.951
7950	13405	2.956
8000	13458	2.954
8050	13387	2.956
8100	13711	2.925
8150	13580	2.953
8200	14018	2.909
8250	13598	2.947
8300	13835	2.933
8350	13543	2.931
8400	13486	2.928
8450	13466	2.941
8500	13423	2.945
8550	13604	2.947
8600	13817	2.917
8650	13533	2.928
8700	13495	2.946
8750	13741	2.947
8800	13731	2.935
8850	13787	2.928
8900	13624	2.976
8950	13693	2.953
9000	13715	2.96
9050	13701	2.97
9100	13756	2.943
9150	14050	2.935
9200	13501	2.935
9250	13530	2.938
9300	13500	2.943
9350	13522	2.929
9400	13862	2.927
9450	13825	2.934
9500	13631	2.92
9550	13762	2.943
9600	13805	2.942
9650	13800	2.935
9700	13757	2.946
9750	13773	2.934
9800	13509	2.947
9850	13811	2.944
9900	13506	2.933
9950	14059	2.918
10000	13493	2.942
10050	13482	2.943
10100	13862	2.925
10150	13589	2.931
10200	13814	2.948
10250	13643	2.917
10300	14052	2.924
10350	13818	2.934
10400	13536	2.933
10450	13756	2.937
10500	14156	2.915
10550	13563	2.928
10600	13617	2.93
10650	14125	2.888
10700	13613	2.943
10750	13817	2.937
10800	13747	2.941
10850	13892	2.919
10900	13516	2.95
10950	13812	2.938
11000	13544	2.947
11050	13778	2.951
11100	13797	2.947
11150	13664	2.93
11200	14198	2.917
11250	13649	2.945
11300	13537	2.953
11350	13740	2.921
11400	13913	2.923
11450	14115	2.899
11500	13543	2.962
11550	13958	2.918
11600	13870	2.944
11650	13638	2.928
11700	13805	2.943
11750	13682	2.914
11800	14003	2.925
11850	13754	2.93
11900	14020	2.919
11950	13589	2.946
12000	13601	2.941
12050	13682	2.934
12100	13631	2.942
12150	14032	2.914
12200	13722	2.926
12250	13828	2.945
12300	13928	2.914
12350	14030	2.912
12400	13891	2.926
12450	13668	2.937
12500	13689	2.93
12550	14133	2.905
12600	14190	2.914
12650	14327	2.905
12700	14043	2.899
12750	13926	2.94
12800	13747	2.931
12850	14076	2.906
12900	13824	2.92
12950	14077	2.916
13000	13628	2.952
13050	13751	2.929
13100	14145	2.885
13150	14080	2.92
13200	13626	2.947
13250	14065	2.928
13300	14030	2.903
13350	14063	2.914
13400	13980	2.934
13450	14179	2.885
13500	14153	2.893
13550	13775	2.916
13600	13769	2.914
13650	13746	2.918
13700	13822	2.912
13750	13870	2.906
13800	13813	2.906
13850	13919	2.918
13900	13926	2.904
13950	13812	2.923
14000	13688	2.941
14050	13834	2.923
14100	14072	2.909
14150	13756	2.929
14200	13780	2.926
14250	13938	2.885
14300	14173	2.921
14350	14234	2.916
14400	14079	2.909
14450	13790	2.948
14500	14332	2.9
14550	13721	2.925
14600	14387	2.89
14650	14299	2.908
14700	13934	2.941
14750	14308	2.92
14800	14017	2.921
14850	13838	2.906
14900	14167	2.939
14950	13798	2.927
15000	14047	2.932
15050	14385	2.901
15100	13666	2.941
15150	13852	2.915
15200	14083	2.908
15250	13974	2.902
15300	13766	2.934
15350	14291	2.891
15400	13898	2.905
15450	14077	2.924
15500	14124	2.916
15550	13965	2.903
15600	13977	2.902
15650	13810	2.936
15700	14423	2.897
15750	14153	2.898
15800	13793	2.924
15850	14264	2.94
15900	14157	2.91
15950	13834	2.918
16000	14027	2.941
16050	14380	2.913
16100	14263	2.925
16150	14205	2.904
16200	13987	2.901
16250	14100	2.918
16300	14007	2.932
16350	14222	2.902
16400	14207	2.892
16450	13871	2.914
16500	13786	2.934
16550	13872	2.905
16600	14044	2.941
16650	14133	2.915
16700	14092	2.919
16750	14063	2.93
16800	13944	2.91
16850	14074	2.928
16900	14165	2.906
16950	14174	2.912
17000	14160	2.921
17050	13931	2.91
17100	13996	2.908
17150	13928	2.91
17200	14097	2.931
17250	14210	2.896
17300	13838	2.935
17350	14444	2.906
17400	13829	2.93
17450	14218	2.899
17500	13895	2.91
17550	14385	2.925
17600	13840	2.936
17650	13888	2.91
17700	13917	2.908
17750	13885	2.919
17800	13891	2.917
17850	14143	2.924
17900	13981	2.906
17950	14128	2.914
18000	13952	2.917
18050	13965	2.904
18100	14309	2.889
18150	14180	2.914
18200	14296	2.894
18250	14285	2.905
18300	14235	2.918
18350	13926	2.926
18400	14028	2.921
18450	14228	2.915
18500	14435	2.923
18550	14295	2.91
18600	14001	2.916
18650	14151	2.887
18700	14064	2.885
18750	13912	2.913
18800	13913	2.907
18850	13866	2.928
18900	13977	2.91
18950	14500	2.92
19000	14226	2.905
19050	13856	2.943
19100	13895	2.926
19150	14446	2.886
19200	14219	2.929
19250	13923	2.942
19300	14419	2.894
19350	14167	2.898
19400	13962	2.927
19450	14248	2.885
19500	14351	2.901
19550	14352	2.914
19600	14173	2.892
19650	13947	2.928
19700	14222	2.915
19750	13996	2.922
19800	14288	2.918
19850	14066	2.911
19900	13998	2.929
19950	14368	2.913
20000	14116	2.928
20050	14527	2.892
20100	14037	2.914
20150	14147	2.901
20200	14500	2.914
20250	14011	2.92
20300	14738	2.886
20350	14562	2.913
20400	14115	2.908
20450	14131	2.91
20500	14426	2.903
20550	14471	2.888
20600	14424	2.902
20650	14403	2.901
20700	14128	2.885
20750	14383	2.909
20800	14256	2.895
20850	14355	2.915
20900	14346	2.888
20950	14486	2.897
21000	13983	2.933
21050	14605	2.913
21100	14330	2.919
21150	14480	2.895
21200	14333	2.916
21250	14510	2.894
21300	14306	2.913
21350	14459	2.888
21400	14355	2.901
21450	14157	2.897
21500	14170	2.887
21550	14276	2.911
21600	13991	2.912
21650	14336	2.901
21700	14358	2.915
21750	14469	2.896
21800	14043	2.915
21850	14458	2.893
21900	14495	2.894
21950	14086	2.917
22000	14236	2.886
22050	14252	2.877
22100	14430	2.898
22150	14491	2.898
22200	14051	2.911
22250	14281	2.886
22300	14447	2.893
22350	14215	2.892
22400	14205	2.901
22450	14047	2.915
22500	14593	2.872
22550	14233	2.901
22600	14216	2.892
22650	14449	2.903
22700	14596	2.883
22750	14334	2.923
22800	14805	2.872
22850	14499	2.89
22900	14208	2.904
22950	14266	2.888
23000	14156	2.909
23050	14182	2.91
23100	14628	2.878
23150	14288	2.902
23200	14172	2.92
23250	14529	2.902
23300	14416	2.86
23350	14157	2.911
23400	14561	2.868
23450	14338	2.894
23500	14903	2.881
23550	14322	2.894
23600	14315	2.893
23650	14270	2.894
23700	14314	2.881
23750	14438	2.923
23800	14187	2.898
23850	14296	2.896
23900	14383	2.913
23950	14289	2.892
24000	14186	2.903
24050	14339	2.923
24100	14237	2.894
24150	14596	2.871
24200	14290	2.897
24250	14257	2.904
24300	14253	2.911
24350	14337	2.888
24400	14581	2.89
24450	14512	2.9
24500	14276	2.893
24550	14445	2.905
24600	14327	2.88
24650	14265	2.895
24700	14286	2.873
24750	14199	2.901
24800	14460	2.854
24850	14410	2.873
24900	14605	2.86
24950	14381	2.895
25000	14623	2.892
25050	14396	2.878
25100	14335	2.894
25150	14350	2.9
25200	14228	2.905
25250	14279	2.902
25300	14761	2.875
25350	14277	2.916
25400	14716	2.898
25450	14545	2.904
25500	14479	2.866
25550	14689	2.895
25600	14465	2.87
25650	14278	2.896
25700	14638	2.901
25750	14296	2.904
25800	14567	2.893
25850	14726	2.894
25900	14314	2.903
25950	14381	2.901
26000	14579	2.914
26050	14614	2.899
26100	14550	2.87
26150	14629	2.89
26200	14631	2.896
26250	14659	2.894
26300	14318	2.901
26350	14645	2.887
26400	14351	2.913
26450	14638	2.912
26500	14772	2.873
26550	14409	2.899
26600	14698	2.896
26650	14501	2.913
26700	14469	2.89
26750	14767	2.865
26800	14672	2.88
26850	14571	2.89
26900	14803	2.875
26950	14707	2.898
27000	14597	2.865
27050	14802	2.874
27100	14540	2.884
27150	14726	2.892
27200	14927	2.872
27250	15040	2.875
27300	14556	2.868
27350	14519	2.919
27400	14572	2.875
27450	14402	2.883
27500	14671	2.908
27550	15084	2.867
27600	14801	2.882
27650	14459	2.909
27700	14365	2.917
27750	14519	2.88
27800	14624	2.867
27850	14471	2.89
27900	14779	2.889
27950	14779	2.891
28000	14814	2.891
28050	14517	2.897
28100	14449	2.908
28150	14588	2.89
28200	14756	2.897
28250	14502	2.899
28300	14808	2.889
28350	14736	2.886
28400	14641	2.898
28450	14582	2.889
28500	14446	2.911
28550	14806	2.886
28600	14330	2.924
28650	14588	2.893
28700	14589	2.876
28750	14556	2.896
28800	14465	2.89
28850	14438	2.907
28900	14358	2.916
28950	14571	2.884
29000	14531	2.898
29050	14416	2.911
29100	14815	2.899
29150	14887	2.897
29200	14588	2.893
29250	14645	2.886
29300	14885	2.894
29350	14839	2.883
29400	14507	2.898
29450	14784	2.914
29500	14593	2.898
29550	14655	2.898
29600	14959	2.883
29650	14853	2.888
29700	14591	2.886
29750	14891	2.903
29800	14548	2.897
29850	14882	2.898
29900	14868	2.903
29950	15009	2.876
30000	14679	2.878
30050	14574	2.891
30100	14645	2.881
30150	14537	2.903
30200	14681	2.888
30250	15156	2.861
30300	14922	2.889
30350	15099	2.859
30400	14608	2.882
30450	14694	2.872
30500	14661	2.888
30550	14852	2.886
30600	14942	2.889
30650	14983	2.885
30700	14684	2.87
30750	14678	2.899
30800	15072	2.863
30850	14709	2.895
30900	14770	2.886
30950	14935	2.889
31000	14912	2.889
31050	14753	2.879
31100	14973	2.885
31150	14689	2.895
31200	14912	2.878
31250	14952	2.885
31300	14842	2.889
31350	14532	2.901
31400	14729	2.884
31450	14879	2.895
31500	15029	2.881
31550	14632	2.9
31600	14867	2.901
31650	14659	2.885
31700	15209	2.875
31750	14608	2.883
31800	14830	2.909
31850	14975	2.875
31900	14733	2.877
31950	14562	2.914
32000	14623	2.895
32050	14657	2.893
32100	14697	2.887
32150	14611	2.917
32200	14715	2.881
32250	15155	2.897
32300	14742	2.875
32350	14862	2.909
32400	14706	2.885
32450	15087	2.881
32500	15170	2.868
32550	15369	2.858
32600	15461	2.857
32650	15182	2.869
32700	15119	2.862
32750	15466	2.849
32800	14875	2.893
32850	14892	2.891
32900	14724	2.891
32950	15125	2.868
33000	14819	2.867
33050	14765	2.887
33100	15170	2.871
33150	14685	2.892
33200	15160	2.869
33250	14994	2.893
33300	15085	2.872
33350	14860	2.873
33400	14827	2.887
33450	14861	2.877
33500	14994	2.883
33550	15079	2.884
33600	15078	2.872
33650	14765	2.892
33700	15058	2.883
33750	14960	2.871
33800	15088	2.897
33850	15127	2.897
33900	14613	2.911
33950	15289	2.857
34000	14791	2.895
34050	15293	2.855
34100	15206	2.864
34150	14842	2.873
34200	14667	2.926
34250	14872	2.878
34300	14798	2.882
34350	14983	2.856
34400	14829	2.894
34450	15126	2.895
34500	15273	2.865
34550	14880	2.884
34600	14823	2.89
34650	14782	2.885
34700	14914	2.883
34750	14895	2.879
34800	15074	2.86
34850	14995	2.877
34900	14821	2.899
34950	15279	2.868
35000	15090	2.898
35050	15003	2.874
35100	15220	2.894
35150	15242	2.87
35200	14863	2.893
35250	15010	2.885
35300	15419	2.847
35350	15103	2.902
35400	15020	2.866
35450	15398	2.863
35500	15126	2.862
35550	15238	2.879
35600	15036	2.89
35650	14993	2.876
35700	15304	2.87
35750	14987	2.876
35800	15152	2.86
35850	15404	2.874
35900	15299	2.875
35950	14975	2.869
36000	15052	2.861
36050	15235	2.855
36100	15416	2.84
36150	15055	2.871
36200	15207	2.881
36250	14883	2.895
36300	15471	2.857
36350	15010	2.87
36400	14969	2.867
36450	15343	2.871
36500	15055	2.858
36550	15335	2.868
36600	15360	2.872
36650	14950	2.883
36700	15256	2.879
36750	15125	2.87
36800	15400	2.876
36850	15088	2.877
36900	15238	2.89
36950	15349	2.876
37000	15387	2.88
37050	15099	2.866
37100	15462	2.872
37150	15081	2.867
37200	15037	2.871
37250	15371	2.881
37300	15062	2.922
37350	14975	2.878
37400	14975	2.897
37450	14995	2.889
37500	15302	2.877
37550	15277	2.887
37600	15086	2.864
37650	15487	2.854
37700	15025	2.897
37750	15068	2.881
37800	15221	2.863
37850	15182	2.856
37900	15167	2.872
37950	15180	2.877
38000	15409	2.875
38050	15173	2.855
38100	15330	2.882
38150	15024	2.885
38200	15125	2.873
38250	15050	2.862
38300	14995	2.879
38350	15149	2.859
38400	15426	2.86
38450	15231	2.853
38500	15357	2.864
38550	15104	2.866
38600	15070	2.877
38650	15394	2.872
38700	15457	2.861
38750	15183	2.85
38800	15216	2.859
38850	14994	2.877
38900	15455	2.87
38950	15075	2.87
39000	15401	2.861
39050	15223	2.895
39100	15148	2.871
39150	15161	2.862
39200	15212	2.841
39250	15463	2.848
39300	15559	2.847
39350	15441	2.849
39400	15034	2.879
39450	15129	2.867
39500	15176	2.856
39550	15291	2.883
39600	15222	2.862
39650	15351	2.867
39700	15513	2.842
39750	15537	2.86
39800	15305	2.843
39850	15431	2.846
39900	15481	2.864
39950	15643	2.838
40000	15587	2.841
40050	15553	2.851
40100	15161	2.858
40150	15355	2.84
40200	15202	2.874
40250	15983	2.831
40300	15522	2.866
40350	15251	2.858
40400	15345	2.85
40450	15664	2.847
40500	15368	2.853
40550	15424	2.835
40600	15535	2.853
40650	15452	2.875
40700	15638	2.855
40750	15602	2.858
40800	15771	2.823
40850	15311	2.84
40900	15752	2.825
40950	15320	2.859
41000	15341	2.843
41050	15649	2.852
41100	15134	2.878
41150	15397	2.83
41200	15325	2.839
41250	15152	2.868
41300	15672	2.855
41350	15720	2.833
41400	15346	2.848
41450	15717	2.841
41500	15800	2.841
41550	15376	2.853
41600	15686	2.842
41650	15415	2.844
41700	16021	2.829
41750	15379	2.856
41800	15558	2.871
41850	15319	2.863
41900	15561	2.865
41950	16087	2.827
42000	15429	2.834
42050	15750	2.833
42100	15302	2.859
42150	15622	2.841
42200	15380	2.851
42250	15515	2.85
42300	15736	2.836
42350	15415	2.841
42400	15494	2.842
42450	15524	2.863
42500	15390	2.858
42550	15670	2.854
42600	15622	2.854
42650	15746	2.848
42700	15497	2.876
42750	15339	2.854
42800	15371	2.857
42850	15422	2.846
42900	15730	2.849
42950	15830	2.828
43000	16042	2.833
43050	15443	2.84
43100	16136	2.83
43150	15300	2.862

## Sheet: EXP02
Time (s)	Count	Average Diameter (µm)
0	9981	2.64
50	9624	2.712
100	9591	2.724
150	9790	2.765
200	9713	2.813
250	9379	2.818
300	9896	2.825
350	9741	2.888
400	9819	2.916
450	9496	2.962
500	10047	2.949
550	9783	2.976
600	9963	3.005
650	9802	3.014
700	10125	3.013
750	10197	3.016
800	10016	3.081
850	10390	3.062
900	10097	3.088
950	10339	3.101
1000	10469	3.126
1050	10549	3.129
1100	10253	3.133
1150	10361	3.142
1200	10365	3.138
1250	10379	3.162
1300	10648	3.17
1350	10585	3.134
1400	10467	3.178
1450	10656	3.159
1500	10704	3.158
1550	10490	3.176
1600	10759	3.168
1650	10580	3.182
1700	10799	3.181
1750	10784	3.203
1800	10726	3.175
1850	10892	3.17
1900	10909	3.138
1950	11108	3.134
2000	11023	3.12
2050	11227	3.113
2100	10919	3.135
2150	11244	3.105
2200	10977	3.139
2250	11285	3.125
2300	11262	3.081
2350	11248	3.122
2400	11395	3.092
2450	11335	3.072
2500	11307	3.081
2550	11418	3.093
2600	11478	3.084
2650	11232	3.098
2700	11402	3.067
2750	11450	3.063
2800	11515	3.061
2850	11653	3.057
2900	11698	3.05
2950	11785	3.036
3000	11488	3.061
3050	11414	3.082
3100	11606	3.037
3150	11683	3.029
3200	11902	3.033
3250	11948	3.032
3300	11682	3.045
3350	11865	3.043
3400	11987	3.016
3450	12060	3.013
3500	12058	3.011
3550	12181	2.992
3600	11902	3.012
3650	11854	3.032
3700	12012	3.026
3750	12148	2.993
3800	11992	2.999
3850	12006	3.001
3900	12292	2.998
3950	12023	3.006
4000	12035	3.004
4050	12216	2.978
4100	12222	2.97
4150	12371	2.98
4200	12120	2.999
4250	12231	2.979
4300	12494	2.965
4350	12406	2.985
4400	12184	2.97
4450	12214	2.982
4500	12432	2.986
4550	12265	2.977
4600	12357	2.97
4650	12328	2.975
4700	12392	2.956
4750	12438	2.975
4800	12716	2.962
4850	12402	2.952
4900	12521	2.95
4950	12324	2.971
5000	12713	2.963
5050	12771	2.945
5100	12826	2.94
5150	12850	2.942
5200	12744	2.967
5250	12873	2.937
5300	12617	2.945
5350	12788	2.953
5400	12657	2.945
5450	12739	2.966
5500	12789	2.909
5550	12698	2.933
5600	12927	2.916
5650	12961	2.929
5700	12821	2.91
5750	12895	2.947
5800	12634	2.941
5850	12950	2.925
5900	12788	2.931
5950	13098	2.921
6000	12875	2.917
6050	12793	2.925
6100	13106	2.925
6150	12841	2.917
6200	13064	2.919
6250	13187	2.914
6300	13155	2.914
6350	12873	2.938
6400	13180	2.905
6450	13190	2.906
6500	13106	2.921
6550	12927	2.911
6600	12983	2.907
6650	13062	2.904
6700	13085	2.884
6750	13365	2.88
6800	13220	2.915
6850	13233	2.901
6900	12996	2.916
6950	13416	2.877
7000	13057	2.902
7050	13400	2.883
7100	13125	2.902
7150	13317	2.9
7200	13073	2.91
7250	13106	2.895
7300	13356	2.902
7350	13029	2.913
7400	13382	2.909
7450	13357	2.909
7500	13344	2.901
7550	13423	2.908
7600	13351	2.911
7650	13202	2.878
7700	13554	2.883
7750	13255	2.885
7800	13144	2.91
7850	13026	2.896
7900	13373	2.921
7950	13207	2.908
8000	13350	2.917
8050	13165	2.908
8100	13044	2.901
8150	13484	2.901
8200	13281	2.882
8250	13263	2.893
8300	13584	2.874
8350	13426	2.906
8400	13400	2.869
8450	13556	2.883
8500	13356	2.896
8550	13590	2.887
8600	13122	2.884
8650	13653	2.89
8700	13045	2.901
8750	13160	2.878
8800	13242	2.903
8850	13538	2.89
8900	13550	2.911
8950	13434	2.889
9000	12972	2.912
9050	13639	2.878
9100	13531	2.899
9150	13439	2.882
9200	13297	2.911
9250	13161	2.885
9300	13667	2.88
9350	13638	2.879
9400	13085	2.903
9450	13435	2.88
9500	13711	2.882
9550	13483	2.89
9600	13388	2.893
9650	13438	2.885
9700	13095	2.912
9750	13377	2.903
9800	13364	2.903
9850	13530	2.863
9900	13198	2.889
9950	13642	2.889
10000	13417	2.886
10050	13756	2.882
10100	13602	2.901
10150	13566	2.867
10200	13139	2.909
10250	13162	2.902
10300	13697	2.891
10350	13760	2.869
10400	13192	2.903
10450	13725	2.885
10500	13773	2.883
10550	13609	2.909
10600	13499	2.879
10650	13138	2.917
10700	13363	2.922
10750	13739	2.888
10800	13679	2.893
10850	13728	2.895
10900	13753	2.871
10950	13699	2.882
11000	13436	2.902
11050	13196	2.897
11100	13739	2.895
11150	13884	2.865
11200	13759	2.868
11250	13685	2.891
11300	13749	2.874
11350	13862	2.857
11400	13693	2.895
11450	13928	2.873
11500	13755	2.893
11550	13581	2.879
11600	13841	2.89
11650	13879	2.885
11700	13870	2.891
11750	13317	2.887
11800	13725	2.895
11850	13484	2.916
11900	13912	2.881
11950	13779	2.897
12000	13474	2.905
12050	13422	2.912
12100	13637	2.878
12150	13906	2.878
12200	13560	2.878
12250	13564	2.878
12300	13696	2.868
12350	13813	2.885
12400	13507	2.893
12450	13558	2.891
12500	13549	2.883
12550	13463	2.894
12600	13500	2.906
12650	13806	2.876
12700	13545	2.893
12750	13587	2.876
12800	13803	2.884
12850	13833	2.881
12900	13628	2.87
12950	13661	2.87
13000	13882	2.869
13050	13531	2.903
13100	13977	2.864
13150	13683	2.87
13200	13928	2.863
13250	13626	2.885
13300	13380	2.884
13350	13671	2.858
13400	13934	2.874
13450	13838	2.89
13500	13564	2.894
13550	13678	2.862
13600	13721	2.898
13650	13879	2.865
13700	13909	2.879
13750	13298	2.89
13800	13647	2.886
13850	13701	2.871
13900	13833	2.896
13950	13790	2.865
14000	13590	2.887
14050	13673	2.892
14100	13594	2.89
14150	14030	2.858
14200	13718	2.873
14250	13748	2.875
14300	13999	2.854
14350	13898	2.875
14400	13889	2.881
14450	13680	2.874
14500	13989	2.863
14550	13765	2.871
14600	13674	2.863
14650	13923	2.88
14700	13864	2.881
14750	13384	2.902
14800	14059	2.842
14850	13712	2.879
14900	13559	2.898
14950	14080	2.852
15000	13681	2.877
15050	14078	2.853
15100	13471	2.879
15150	14065	2.86
15200	13751	2.874
15250	13939	2.887
15300	13999	2.874
15350	13929	2.848
15400	13594	2.866
15450	13784	2.858
15500	13740	2.882
15550	13464	2.894
15600	14096	2.866
15650	13558	2.914
15700	13433	2.886
15750	13708	2.894
15800	13852	2.869
15850	14001	2.873
15900	14269	2.835
15950	13690	2.89
16000	13771	2.887
16050	13776	2.881
16100	13847	2.865
16150	13480	2.882
16200	14133	2.86
16250	14048	2.876
16300	13894	2.856
16350	14183	2.839
16400	13500	2.89
16450	14040	2.876
16500	13647	2.9
16550	13589	2.883
16600	13954	2.864
16650	13928	2.865
16700	13501	2.886
16750	13689	2.86
16800	13942	2.849
16850	13978	2.862
16900	13911	2.858
16950	13973	2.854
17000	14006	2.889
17050	14131	2.868
17100	13970	2.843
17150	13735	2.867
17200	13967	2.869
17250	13521	2.905
17300	13758	2.856
17350	14215	2.859
17400	13676	2.861
17450	13905	2.871
17500	14231	2.862
17550	14083	2.886
17600	14036	2.847
17650	13980	2.859
17700	13840	2.89
17750	13911	2.87
17800	13628	2.88
17850	14281	2.872
17900	14148	2.862
17950	13886	2.841
18000	13738	2.866
18050	14065	2.85
18100	14138	2.895
18150	13956	2.859
18200	14421	2.85
18250	13687	2.875
18300	13982	2.869
18350	14022	2.861
18400	13686	2.874
18450	14252	2.842
18500	14031	2.861
18550	14185	2.87
18600	13922	2.869
18650	14372	2.854
18700	13882	2.893
18750	13788	2.867
18800	13736	2.866
18850	14096	2.897
18900	14331	2.865
18950	13965	2.859
19000	13956	2.866
19050	14003	2.886
19100	14077	2.862
19150	14161	2.848
19200	13830	2.898
19250	14058	2.867
19300	13869	2.893
19350	14076	2.864
19400	13996	2.849
19450	13648	2.886
19500	13969	2.88
19550	14123	2.862
19600	14241	2.855
19650	13968	2.869
19700	13882	2.855
19750	13972	2.876
19800	14034	2.869
19850	14171	2.852
19900	13813	2.868
19950	14063	2.874
20000	14001	2.874
20050	13719	2.89
20100	13769	2.88
20150	14224	2.855
20200	13836	2.868
20250	13849	2.861
20300	13868	2.866
20350	14184	2.851
20400	14054	2.871
20450	13824	2.868
20500	13790	2.876
20550	14118	2.863
20600	14068	2.883
20650	13845	2.877
20700	13964	2.859
20750	13709	2.904
20800	14168	2.87
20850	13997	2.862
20900	14439	2.872
20950	14238	2.852
21000	13845	2.89
21050	14432	2.861
21100	13884	2.875
21150	14318	2.86
21200	14223	2.86
21250	13983	2.866
21300	13995	2.852
21350	14011	2.861
21400	13998	2.863
21450	14356	2.85
21500	14044	2.853
21550	13877	2.883
21600	14146	2.875
21650	14314	2.86
21700	14055	2.86
21750	14213	2.882
21800	13921	2.887
21850	13945	2.894
21900	14264	2.875
21950	14064	2.871
22000	14510	2.837
22050	14011	2.869
22100	14301	2.874
22150	14209	2.879
22200	14428	2.853
22250	14211	2.894
22300	13974	2.89
22350	14646	2.851
22400	14300	2.823
22450	14433	2.86
22500	14791	2.832
22550	14094	2.853
22600	14013	2.88
22650	14003	2.873
22700	14224	2.836
22750	14157	2.84
22800	14262	2.863
22850	14426	2.836
22900	13998	2.882
22950	14232	2.888
23000	14381	2.87
23050	14065	2.86
23100	14347	2.866
23150	14268	2.832
23200	14020	2.876
23250	14141	2.857
23300	14023	2.88
23350	14128	2.856
23400	13968	2.88
23450	14230	2.843
23500	14136	2.858
23550	14183	2.851
23600	14477	2.813
23650	14100	2.864
23700	14501	2.846
23750	14288	2.886
23800	14182	2.855
23850	14425	2.839
23900	14170	2.857
23950	14079	2.861
24000	14277	2.845
24050	14651	2.849
24100	14104	2.856
24150	14372	2.869
24200	14569	2.832
24250	14150	2.849
24300	14034	2.871
24350	14242	2.845
24400	14022	2.875
24450	14522	2.844
24500	14175	2.852
24550	14106	2.892
24600	14411	2.866
24650	14380	2.868
24700	14410	2.849
24750	14595	2.871
24800	14420	2.866
24850	14240	2.86
24900	14105	2.874
24950	14682	2.835
25000	14112	2.871
25050	14720	2.82
25100	14622	2.853
25150	14450	2.869
25200	14395	2.888
25250	14191	2.862
25300	14542	2.849
25350	14305	2.858
25400	14517	2.865
25450	14256	2.872
25500	14224	2.882
25550	14440	2.846
25600	14567	2.864
25650	14264	2.855
25700	14558	2.854
25750	14103	2.88
25800	14628	2.846
25850	14679	2.846
25900	14204	2.871
25950	14592	2.856
26000	14193	2.89
26050	14330	2.865
26100	14272	2.862
26150	14313	2.857
26200	14554	2.869
26250	14467	2.851
26300	14672	2.862
26350	14386	2.858
26400	14380	2.846
26450	14369	2.859
26500	14497	2.843
26550	14156	2.893
26600	14357	2.854
26650	14611	2.862
26700	14464	2.834
26750	14650	2.854
26800	14508	2.843
26850	14432	2.85
26900	14776	2.85
26950	14261	2.883
27000	14364	2.865
27050	14825	2.841
27100	14412	2.853
27150	14714	2.852
27200	14339	2.856
27250	14553	2.849
27300	14303	2.868
27350	14641	2.877
27400	14544	2.847
27450	14597	2.876
27500	14536	2.841
27550	14326	2.882
27600	14850	2.832
27650	14501	2.853
27700	14406	2.856
27750	14468	2.856
27800	14471	2.842
27850	14408	2.875
27900	14866	2.846
27950	14967	2.824
28000	14791	2.862
28050	14433	2.859
28100	14416	2.87
28150	14939	2.847
28200	14720	2.854
28250	14572	2.844
28300	14563	2.855
28350	14883	2.847
28400	14495	2.861
28450	14477	2.861
28500	14480	2.87
28550	14643	2.833
28600	14510	2.857
28650	14574	2.843
28700	14628	2.838
28750	14541	2.845
28800	14968	2.84
28850	14950	2.833
28900	14652	2.831
28950	14660	2.839
29000	14895	2.828
29050	14980	2.835
29100	14597	2.847
29150	14989	2.836
29200	14967	2.826
29250	14547	2.857
29300	14416	2.849
29350	14582	2.849
29400	14899	2.852
29450	14473	2.873
29500	14685	2.826
29550	14490	2.859
29600	14886	2.838
29650	14875	2.843
29700	14684	2.838
29750	14675	2.865
29800	14738	2.829
29850	14884	2.862
29900	14722	2.844
29950	14630	2.851
30000	14762	2.835
30050	14875	2.861
30100	14755	2.829
30150	14592	2.853
30200	14761	2.851
30250	14690	2.861
30300	14934	2.86
30350	14990	2.843
30400	14660	2.853
30450	15017	2.854
30500	14719	2.845
30550	14746	2.857
30600	14688	2.844
30650	14452	2.851
30700	15163	2.838
30750	14781	2.841
30800	14707	2.866
30850	14434	2.868
30900	14638	2.857
30950	14705	2.862
31000	14794	2.846
31050	15039	2.836
31100	14507	2.873
31150	14798	2.837
31200	14727	2.846
31250	14813	2.836
31300	15052	2.846
31350	14716	2.846
31400	14964	2.844
31450	14925	2.855
31500	14530	2.838
31550	14824	2.861
31600	14647	2.864
31650	14781	2.844
31700	14783	2.846
31750	15197	2.826
31800	14758	2.858
31850	14674	2.848
31900	14723	2.847
31950	14776	2.847
32000	14884	2.823
32050	14854	2.839
32100	14789	2.856
32150	15201	2.835
32200	15269	2.815
32250	14930	2.829
32300	15087	2.843
32350	14812	2.839
32400	15071	2.848
32450	14719	2.858
32500	14772	2.841
32550	14697	2.857
32600	15100	2.829
32650	15223	2.807
32700	15137	2.844
32750	14679	2.858
32800	14761	2.852
32850	14642	2.866
32900	14781	2.86
32950	14802	2.843
33000	14905	2.834
33050	14905	2.838
33100	14819	2.867
33150	14793	2.835
33200	14916	2.841
33250	14693	2.872
33300	15269	2.826
33350	15149	2.851
33400	15185	2.837
33450	15202	2.831
33500	15312	2.819
33550	15394	2.81
33600	15020	2.815
33650	14769	2.863
33700	14787	2.855
33750	14977	2.823
33800	14925	2.834
33850	15284	2.838
33900	15309	2.827
33950	15360	2.819
34000	14881	2.826
34050	15309	2.813
34100	15189	2.84
34150	14893	2.848
34200	15071	2.857
34250	15060	2.833
34300	15054	2.82
34350	14968	2.842
34400	14848	2.847
34450	15329	2.83
34500	14833	2.858
34550	15217	2.828
34600	14993	2.824
34650	15159	2.859
34700	14915	2.849
34750	15331	2.839
34800	15259	2.837
34850	15339	2.838
34900	15003	2.835
34950	14961	2.846
35000	15073	2.842
35050	15314	2.819
35100	14981	2.845
35150	15036	2.83
35200	14904	2.832
35250	15126	2.83
35300	15381	2.831
35350	15177	2.815
35400	15154	2.823
35450	14846	2.835
35500	15132	2.833
35550	15530	2.815
35600	15208	2.817
35650	15686	2.798
35700	14829	2.839
35750	15200	2.831
35800	15475	2.832
35850	14906	2.83
35900	15499	2.826
35950	15176	2.833
36000	15373	2.809
36050	14985	2.841
36100	15466	2.834
36150	14964	2.839
36200	15608	2.804
36250	14942	2.839
36300	15492	2.845
36350	15585	2.821
36400	15342	2.826
36450	15782	2.818
36500	15672	2.803
36550	15456	2.839
36600	15347	2.818
36650	15126	2.838
36700	15028	2.852
36750	15561	2.827
36800	15130	2.814
36850	15288	2.824
36900	15729	2.797
36950	15182	2.839
37000	15203	2.821
37050	15633	2.82
37100	15205	2.849
37150	15066	2.827
37200	15609	2.821
37250	14987	2.854
37300	14993	2.831
37350	15393	2.852
37400	15307	2.822
37450	15062	2.827
37500	15669	2.816
37550	15294	2.826
37600	15249	2.824
37650	14939	2.848
37700	15165	2.821
37750	15276	2.828
37800	15241	2.837
37850	15289	2.827
37900	14888	2.856
37950	15178	2.853
38000	15720	2.817
38050	15330	2.811
38100	15086	2.828
38150	15350	2.824
38200	15301	2.826
38250	15107	2.826
38300	15658	2.812
38350	15077	2.824
38400	15308	2.827
38450	15537	2.808
38500	15706	2.829
38550	15198	2.834
38600	15234	2.83
38650	15471	2.825
38700	15381	2.838
38750	15119	2.83
38800	15445	2.836
38850	15277	2.842
38900	15777	2.812
38950	15469	2.82
39000	15554	2.803
39050	14937	2.864
39100	15665	2.826
39150	15468	2.812
39200	15220	2.818
39250	15650	2.834
39300	15730	2.81
39350	15884	2.783
39400	15488	2.817
39450	15319	2.809
39500	15821	2.809
39550	15589	2.813
39600	15296	2.815
39650	15215	2.833
39700	15306	2.852
39750	15264	2.827
39800	15503	2.806
39850	15726	2.808
39900	15108	2.824
39950	15622	2.812
40000	15268	2.814
40050	15720	2.812
40100	14990	2.857
40150	15560	2.82
40200	15779	2.816
40250	15185	2.831
40300	15827	2.811
40350	15502	2.821
40400	15121	2.849
40450	15513	2.819
40500	15307	2.824
40550	15271	2.825
40600	15548	2.814
40650	15887	2.808
40700	15123	2.848
40750	15218	2.828
40800	15684	2.813
40850	15310	2.817
40900	15135	2.844
40950	15584	2.833
41000	15206	2.844
41050	15604	2.83
41100	15451	2.823
41150	15494	2.832
41200	15820	2.825
41250	15639	2.813
41300	15470	2.84
41350	15286	2.826
41400	15534	2.828
41450	15210	2.835
41500	15609	2.816
41550	15647	2.812
41600	15328	2.821
41650	15345	2.814
41700	15662	2.818
41750	15453	2.802
41800	15359	2.814
41850	15738	2.805
41900	15671	2.814
41950	15243	2.826
42000	15600	2.82
42050	15618	2.823
42100	15592	2.813
42150	15641	2.801
42200	16005	2.791
42250	15425	2.806
42300	15973	2.805
42350	15604	2.815
42400	15935	2.819
42450	15512	2.825
42500	15538	2.84
42550	15201	2.83
42600	15553	2.82
42650	15770	2.793
42700	15758	2.804
42750	15742	2.805
42800	15540	2.824
42850	15641	2.816
42900	15787	2.799
42950	16061	2.789
43000	15291	2.833
43050	15539	2.819
43100	15560	2.793
43150	15582	2.822

## Sheet: EXP03
Time (s)	Count	Average Diameter (µm)
0	10091	2.386
50	11007	2.354
100	10134	2.446
150	9847	2.494
200	9789	2.536
250	10415	2.533
300	9849	2.61
350	9969	2.602
400	10271	2.642
450	9937	2.707
500	9674	2.734
550	10320	2.703
600	9947	2.755
650	10308	2.775
700	10086	2.823
750	10329	2.793
800	10143	2.817
850	10312	2.853
900	9831	2.923
950	10322	2.896
1000	10603	2.899
1050	10543	2.915
1100	10472	2.926
1150	10561	2.967
1200	10750	2.933
1250	10531	2.97
1300	10411	2.992
1350	10338	3.002
1400	10514	3.009
1450	10717	3.037
1500	10956	3.019
1550	10582	3.064
1600	10765	3.036
1650	10592	3.063
1700	10651	3.047
1750	10577	3.103
1800	10472	3.077
1850	10827	3.044
1900	10760	3.072
1950	10626	3.064
2000	10824	3.063
2050	10527	3.05
2100	10473	3.074
2150	10874	3.072
2200	10712	3.078
2250	10693	3.104
2300	10751	3.018
2350	10802	3.072
2400	10847	3.056
2450	11011	3.018
2500	10977	3.046
2550	10857	3.019
2600	10851	3.034
2650	10862	3.026
2700	11003	2.997
2750	11077	2.993
2800	11052	2.998
2850	11210	2.981
2900	11375	2.992
2950	11203	2.992
3000	11178	2.996
3050	11531	2.964
3100	11278	2.98
3150	11403	2.962
3200	11399	2.944
3250	11430	2.952
3300	11388	2.966
3350	11506	2.95
3400	11753	2.937
3450	11489	2.971
3500	11285	2.963
3550	11874	2.94
3600	11500	2.934
3650	11743	2.933
3700	11740	2.934
3750	11800	2.914
3800	11525	2.95
3850	12019	2.923
3900	11672	2.919
3950	11812	2.925
4000	11787	2.907
4050	12170	2.911
4100	12393	2.865
4150	11769	2.913
4200	12137	2.887
4250	11914	2.882
4300	12173	2.868
4350	12224	2.856
4400	12476	2.862
4450	11959	2.886
4500	12114	2.853
4550	12335	2.868
4600	12281	2.875
4650	12323	2.87
4700	12235	2.854
4750	12073	2.884
4800	12195	2.86
4850	12569	2.831
4900	12629	2.813
4950	12589	2.828
5000	12598	2.829
5050	12424	2.81
5100	12794	2.843
5150	12639	2.824
5200	12336	2.847
5250	12391	2.844
5300	13006	2.82
5350	12782	2.813
5400	12455	2.837
5450	12551	2.814
5500	12912	2.803
5550	13303	2.788
5600	12752	2.814
5650	13043	2.791
5700	12694	2.797
5750	12957	2.788
5800	12622	2.785
5850	12667	2.796
5900	12888	2.788
5950	12796	2.77
6000	12789	2.788
6050	13002	2.795
6100	12793	2.788
6150	12774	2.783
6200	12980	2.778
6250	12757	2.789
6300	12869	2.767
6350	12832	2.771
6400	13072	2.78
6450	12935	2.776
6500	13256	2.763
6550	13009	2.758
6600	12935	2.763
6650	12991	2.771
6700	12918	2.779
6750	13262	2.762
6800	13218	2.767
6850	13364	2.742
6900	12941	2.757
6950	13012	2.754
7000	13305	2.764
7050	12997	2.78
7100	13110	2.751
7150	13075	2.744
7200	12946	2.787
7250	12831	2.746
7300	13016	2.761
7350	12961	2.769
7400	13417	2.738
7450	13158	2.741
7500	13089	2.757
7550	13443	2.73
7600	13425	2.733
7650	13118	2.764
7700	13214	2.752
7750	13276	2.724
7800	13456	2.759
7850	13588	2.722
7900	13489	2.747
7950	13298	2.748
8000	13167	2.748
8050	13237	2.743
8100	13253	2.742
8150	13594	2.727
8200	13206	2.747
8250	13557	2.72
8300	13270	2.734
8350	12861	2.765
8400	13292	2.739
8450	13470	2.74
8500	13550	2.739
8550	13619	2.722
8600	13604	2.713
8650	13591	2.729
8700	13660	2.705
8750	13343	2.724
8800	13357	2.722
8850	13609	2.724
8900	13725	2.703
8950	13818	2.726
9000	13722	2.73
9050	13278	2.741
9100	13667	2.713
9150	13385	2.718
9200	13863	2.699
9250	13368	2.721
9300	13018	2.76
9350	13412	2.729
9400	13433	2.711
9450	13312	2.739
9500	13487	2.718
9550	13433	2.722
9600	13464	2.715
9650	13724	2.729
9700	13452	2.712
9750	13402	2.72
9800	13400	2.73
9850	13404	2.747
9900	13417	2.732
9950	13109	2.752
10000	13217	2.719
10050	13175	2.737
10100	13388	2.739
10150	13520	2.725
10200	13442	2.743
10250	13673	2.745
10300	13510	2.722
10350	13083	2.762
10400	13719	2.742
10450	13353	2.722
10500	13762	2.729
10550	13445	2.732
10600	13215	2.733
10650	13452	2.723
10700	13611	2.722
10750	13505	2.743
10800	13195	2.733
10850	13499	2.715
10900	13795	2.723
10950	13251	2.724
11000	13402	2.752
11050	13555	2.729
11100	13703	2.735
11150	13450	2.729
11200	13505	2.732
11250	13137	2.763
11300	13436	2.751
11350	13905	2.715
11400	13898	2.719
11450	13212	2.734
11500	13707	2.713
11550	13440	2.743
11600	13598	2.712
11650	13506	2.723
11700	13360	2.748
11750	13449	2.72
11800	13462	2.729
11850	13803	2.728
11900	13454	2.743
11950	13528	2.725
12000	13949	2.696
12050	13492	2.716
12100	13851	2.718
12150	13595	2.713
12200	13499	2.738
12250	13624	2.712
12300	13541	2.732
12350	13639	2.706
12400	13467	2.727
12450	13528	2.732
12500	13242	2.743
12550	13852	2.718
12600	13514	2.712
12650	13590	2.737
12700	13489	2.744
12750	13550	2.719
12800	13540	2.711
12850	13558	2.717
12900	13852	2.716
12950	13664	2.711
13000	13637	2.71
13050	13630	2.703
13100	13669	2.7
13150	13222	2.733
13200	13600	2.718
13250	13554	2.73
13300	13529	2.723
13350	13442	2.722
13400	13578	2.697
13450	13615	2.705
13500	13673	2.714
13550	13557	2.726
13600	13747	2.705
13650	13598	2.718
13700	13992	2.7
13750	13529	2.717
13800	13580	2.72
13850	13637	2.721
13900	13584	2.717
13950	13522	2.729
14000	13493	2.736
14050	13655	2.721
14100	13969	2.716
14150	14018	2.691
14200	13662	2.711
14250	13586	2.73
14300	13943	2.724
14350	13640	2.715
14400	13618	2.712
14450	14043	2.707
14500	13893	2.716
14550	13688	2.72
14600	13644	2.715
14650	14079	2.702
14700	13964	2.72
14750	14012	2.695
14800	13837	2.727
14850	13590	2.722
14900	13745	2.71
14950	14118	2.706
15000	13911	2.719
15050	14113	2.7
15100	13617	2.723
15150	13743	2.712
15200	13931	2.721
15250	13579	2.739
15300	13551	2.729
15350	13977	2.715
15400	13635	2.72
15450	13835	2.705
15500	13646	2.726
15550	13715	2.717
15600	13616	2.732
15650	14124	2.71
15700	13513	2.712
15750	14047	2.728
15800	13944	2.702
15850	14065	2.715
15900	13702	2.729
15950	13968	2.708
16000	13753	2.722
16050	13591	2.743
16100	13716	2.73
16150	13352	2.743
16200	13693	2.709
16250	13760	2.716
16300	13709	2.722
16350	13699	2.724
16400	14142	2.716
16450	13446	2.735
16500	13808	2.728
16550	14085	2.717
16600	14141	2.71
16650	13768	2.721
16700	14061	2.721
16750	14092	2.709
16800	14092	2.701
16850	14117	2.715
16900	13837	2.709
16950	13995	2.731
17000	13696	2.746
17050	13801	2.723
17100	13848	2.717
17150	13812	2.707
17200	13798	2.73
17250	13682	2.729
17300	13820	2.726
17350	13769	2.722
17400	13778	2.723
17450	13754	2.724
17500	13822	2.703
17550	14118	2.715
17600	13794	2.731
17650	13736	2.726
17700	13855	2.719
17750	13463	2.738
17800	14157	2.714
17850	13879	2.706
17900	14128	2.723
17950	13523	2.715
18000	13880	2.712
18050	14168	2.705
18100	14178	2.715
18150	14164	2.699
18200	13821	2.717
18250	13969	2.701
18300	14296	2.698
18350	13910	2.714
18400	13972	2.701
18450	14175	2.702
18500	13943	2.71
18550	14346	2.69
18600	13765	2.737
18650	13962	2.694
18700	13873	2.717
18750	13998	2.705
18800	13941	2.701
18850	14157	2.712
18900	14019	2.701
18950	14086	2.719
19000	14013	2.713
19050	13797	2.736
19100	13904	2.707
19150	14206	2.725
19200	13849	2.715
19250	13963	2.717
19300	14241	2.733
19350	13893	2.724
19400	14025	2.698
19450	14210	2.719
19500	14302	2.713
19550	14208	2.712
19600	14254	2.712
19650	14102	2.714
19700	14298	2.702
19750	14246	2.711
19800	14192	2.726
19850	14158	2.726
19900	13927	2.722
19950	13757	2.75
20000	14315	2.703
20050	14110	2.699
20100	13998	2.71
20150	14333	2.709
20200	14037	2.723
20250	14018	2.717
20300	13870	2.732
20350	13941	2.712
20400	14290	2.718
20450	14386	2.7
20500	14212	2.733
20550	14196	2.732
20600	13852	2.744
20650	14034	2.722
20700	13950	2.726
20750	14070	2.702
20800	13989	2.72
20850	13993	2.723
20900	14313	2.717
20950	14462	2.693
21000	14215	2.731
21050	13865	2.736
21100	13968	2.721
21150	13868	2.738
21200	13778	2.722
21250	14277	2.721
21300	14018	2.721
21350	14415	2.693
21400	14018	2.71
21450	14098	2.71
21500	14490	2.692
21550	14380	2.725
21600	13938	2.742
21650	14296	2.722
21700	14157	2.699
21750	14223	2.696
21800	14009	2.716
21850	14194	2.698
21900	14535	2.695
21950	14344	2.713
22000	14364	2.72
22050	14391	2.708
22100	14345	2.726
22150	14103	2.713
22200	14119	2.706
22250	14387	2.709
22300	13922	2.738
22350	14073	2.714
22400	13937	2.747
22450	13883	2.748
22500	14442	2.702
22550	14343	2.71
22600	14073	2.719
22650	14296	2.734
22700	14078	2.735
22750	14403	2.695
22800	14369	2.72
22850	14067	2.708
22900	14340	2.733
22950	14223	2.699
23000	14083	2.704
23050	14521	2.694
23100	14583	2.668
23150	14065	2.711
23200	14072	2.72
23250	14028	2.726
23300	14031	2.711
23350	13970	2.742
23400	13930	2.744
23450	14089	2.727
23500	14196	2.703
23550	14074	2.707
23600	14002	2.721
23650	13924	2.732
23700	14216	2.688
23750	14241	2.699
23800	14145	2.703
23850	14272	2.693
23900	14009	2.709
23950	14049	2.727
24000	14049	2.718
24050	13917	2.739
24100	14649	2.717
24150	14491	2.713
24200	14002	2.727
24250	14570	2.688
24300	13880	2.724
24350	14071	2.706
24400	14319	2.732
24450	14022	2.727
24500	14540	2.692
24550	14004	2.738
24600	14166	2.711
24650	14811	2.701
24700	14069	2.732
24750	14062	2.722
24800	14251	2.704
24850	14512	2.735
24900	14463	2.723
24950	14033	2.743
25000	14439	2.732
25050	14131	2.715
25100	14218	2.703
25150	14515	2.711
25200	14166	2.719
25250	14452	2.719
25300	14151	2.725
25350	14452	2.704
25400	14117	2.716
25450	14431	2.726
25500	14157	2.721
25550	14777	2.709
25600	14559	2.707
25650	14515	2.731
25700	14537	2.696
25750	14135	2.72
25800	14231	2.739
25850	14057	2.728
25900	14507	2.712
25950	14809	2.703
26000	14669	2.728
26050	14150	2.727
26100	14198	2.722
26150	14083	2.743
26200	13973	2.752
26250	14105	2.729
26300	14279	2.698
26350	14209	2.714
26400	14318	2.7
26450	14099	2.728
26500	14547	2.714
26550	14878	2.72
26600	14839	2.721
26650	14131	2.724
26700	14223	2.725
26750	14465	2.71
26800	14281	2.712
26850	14130	2.725
26900	14668	2.708
26950	14411	2.698
27000	14269	2.715
27050	14557	2.709
27100	14217	2.718
27150	14548	2.73
27200	14356	2.705
27250	14243	2.711
27300	14596	2.7
27350	14913	2.723
27400	14538	2.682
27450	14179	2.727
27500	14127	2.733
27550	14484	2.714
27600	14239	2.73
27650	14218	2.711
27700	14322	2.702
27750	14773	2.698
27800	14595	2.72
27850	14605	2.721
27900	14459	2.721
27950	14891	2.716
28000	14718	2.691
28050	14368	2.715
28100	14254	2.711
28150	14285	2.719
28200	14163	2.734
28250	14301	2.723
28300	14272	2.719
28350	14731	2.7
28400	14841	2.733
28450	14745	2.737
28500	14231	2.743
28550	14516	2.732
28600	14559	2.723
28650	14487	2.73
28700	14914	2.729
28750	14731	2.703
28800	14485	2.74
28850	14285	2.727
28900	14701	2.713
28950	14765	2.703
29000	14355	2.734
29050	14670	2.71
29100	14776	2.704
29150	14764	2.719
29200	14814	2.689
29250	14687	2.73
29300	14459	2.741
29350	14366	2.711
29400	14346	2.719
29450	14354	2.722
29500	14427	2.717
29550	14379	2.725
29600	14749	2.706
29650	14317	2.719
29700	15063	2.716
29750	15067	2.705
29800	14758	2.709
29850	14667	2.727
29900	14454	2.721
29950	14986	2.723
30000	15021	2.712
30050	14614	2.72
30100	14557	2.735
30150	15083	2.721
30200	14492	2.695
30250	14420	2.722
30300	14543	2.747
30350	14988	2.727
30400	14814	2.71
30450	14238	2.758
30500	14660	2.743
30550	14300	2.74
30600	14419	2.741
30650	14398	2.726
30700	14876	2.715
30750	14707	2.725
30800	14797	2.715
30850	14437	2.729
30900	14266	2.749
30950	14488	2.719
31000	14889	2.711
31050	14792	2.727
31100	14846	2.719
31150	14488	2.724
31200	14752	2.727
31250	14675	2.738
31300	14657	2.751
31350	14613	2.749
31400	14329	2.749
31450	14857	2.721
31500	14805	2.73
31550	14393	2.764
31600	15084	2.761
31650	14610	2.762
31700	14674	2.714
31750	14587	2.732
31800	15082	2.749
31850	14610	2.764
31900	15076	2.755
31950	14772	2.743
32000	14768	2.728
32050	14835	2.723
32100	14493	2.72
32150	14632	2.756
32200	14679	2.75
32250	15111	2.73
32300	14826	2.722
32350	14755	2.751
32400	15004	2.749
32450	14556	2.76
32500	14659	2.738
32550	14832	2.727
32600	14730	2.761
32650	14695	2.74
32700	14562	2.73
32750	14658	2.767
32800	14623	2.772
32850	14813	2.757
32900	15255	2.731
32950	14731	2.753
33000	14865	2.747
33050	14769	2.756
33100	14812	2.769
33150	15197	2.728
33200	15193	2.744
33250	15261	2.732
33300	14699	2.754
33350	14688	2.763
33400	14594	2.772
33450	14689	2.763
33500	14715	2.759
33550	14727	2.75
33600	14555	2.773
33650	15052	2.77
33700	14778	2.748
33750	15012	2.773
33800	15283	2.776
33850	15111	2.748
33900	15140	2.758
33950	15136	2.761
34000	14967	2.773
34050	14667	2.758
34100	15035	2.759
34150	15237	2.737
34200	14662	2.763
34250	15263	2.747
34300	14824	2.751
34350	14918	2.744
34400	14789	2.75
34450	15371	2.731
34500	14745	2.772
34550	14775	2.763
34600	14677	2.784
34650	14834	2.755
34700	14880	2.75
34750	14812	2.745
34800	15129	2.754
34850	14912	2.747
34900	14732	2.771
34950	14620	2.794
35000	14514	2.762
35050	14904	2.759
35100	14970	2.704
35150	14870	2.75
35200	14865	2.761
35250	15363	2.75
35300	15217	2.76
35350	14860	2.746
35400	15378	2.74
35450	14833	2.757
35500	14972	2.764
35550	15266	2.75
35600	15085	2.727
35650	15339	2.765
35700	15257	2.75
35750	14907	2.76
35800	15429	2.736
35850	15291	2.74
35900	15003	2.757
35950	15254	2.757
36000	15218	2.77
36050	15269	2.764
36100	14946	2.76
36150	14653	2.796
36200	15123	2.744
36250	15489	2.732
36300	15085	2.734
36350	15029	2.74
36400	15360	2.743
36450	15506	2.705
36500	15199	2.709
36550	15329	2.745
36600	15061	2.719
36650	15115	2.727
36700	15614	2.711
36750	14712	2.75
36800	15174	2.724
36850	15218	2.718
36900	14959	2.713
36950	14918	2.717
37000	15661	2.71
37050	15190	2.728
37100	15172	2.738
37150	15385	2.711
37200	15348	2.72
37250	15322	2.722
37300	15417	2.704
37350	15106	2.704
37400	15243	2.719
37450	15054	2.716
37500	14946	2.737
37550	15550	2.702
37600	15203	2.699
37650	15247	2.696
37700	15512	2.701
37750	15204	2.704
37800	14999	2.734
37850	15255	2.696
37900	15334	2.681
37950	15250	2.694
38000	15251	2.697
38050	15223	2.712
38100	15649	2.688
38150	15286	2.696
38200	15559	2.693
38250	15606	2.702
38300	15111	2.685
38350	15873	2.664
38400	15441	2.689
38450	15512	2.67
38500	15197	2.68
38550	15662	2.662
38600	15025	2.703
38650	15970	2.653
38700	15388	2.695
38750	15258	2.667
38800	15232	2.675
38850	15123	2.698
38900	15602	2.679
38950	15131	2.71
39000	15545	2.695
39050	15322	2.681
39100	15266	2.679
39150	15907	2.683
39200	15511	2.687
39250	15468	2.678
39300	15696	2.658
39350	15301	2.688
39400	15329	2.678
39450	15302	2.679
39500	15386	2.658
39550	15664	2.68
39600	15318	2.691
39650	15142	2.7
39700	15512	2.685
39750	15319	2.69
39800	15721	2.673
39850	15488	2.675
39900	15329	2.681
39950	15293	2.691
40000	15292	2.676
40050	15109	2.712
40100	15698	2.663
40150	15227	2.707
40200	15254	2.682
40250	15796	2.663
40300	15825	2.666
40350	15505	2.67
40400	15310	2.682
40450	15598	2.683
40500	16065	2.676
40550	15681	2.675
40600	15685	2.688
40650	15365	2.689
40700	15315	2.665
40750	15778	2.662
40800	15247	2.687
40850	15736	2.666
40900	15492	2.662
40950	15408	2.67
41000	16276	2.629
41050	16155	2.664
41100	15232	2.672
41150	15617	2.677
41200	15845	2.672
41250	15634	2.675
41300	15656	2.676
41350	15930	2.675
41400	15666	2.663
41450	16083	2.648
41500	15524	2.65
41550	15174	2.693
41600	15545	2.676
41650	15953	2.671
41700	15229	2.69
41750	15547	2.685
41800	15550	2.68
41850	15636	2.67
41900	15768	2.634
41950	16140	2.647
42000	15348	2.674
42050	16109	2.667
42100	15634	2.68
42150	15392	2.677
42200	15692	2.686
42250	15509	2.655
42300	15688	2.678
42350	16119	2.673
42400	15314	2.682
42450	16087	2.67
42500	15706	2.674
42550	15650	2.673
42600	16129	2.67
42650	15776	2.671
42700	15352	2.687
42750	16158	2.677
42800	15576	2.712
42850	15741	2.68
42900	15308	2.687
42950	15671	2.676
43000	15628	2.697
43050	15953	2.701
43100	15273	2.706
43150	15953	2.702
